# Supplementary material for: The Impact of Nutritional Status on Survival and Development of Sarcoidosis: A Scoping Review of Current Evidence and Research Gaps
Source: Nutrients. 2026 Jan 9;18(2):209. doi: 10.3390/nu18020209 (PMC12844605; doi:10.3390/nu18020209)
Supplement: Supplementary file 1 [file nutrients-18-00209-s001.zip]

Archive with 1 entries (1 files):
- nutrients-4080028-supplementary.pdf
